# Supplementary material for: Vaccinium macrocarpon (Cranberry)-Based Dietary Supplements: Variation in Mass Uniformity, Proanthocyanidin Dosage and Anthocyanin Profile Demonstrates Quality Control Standard Needed
Source: Nutrients. 2020 Apr 3;12(4):992. doi: 10.3390/nu12040992 (PMC7230672; doi:10.3390/nu12040992)
Supplement: Supplementary file 1 [file nutrients-12-00992-s001.zip]

Archive with 25 entries (25 files):
- Supplementary Figure 1-24/Supplementary Picture 1.tif
- Supplementary Figure 1-24/Supplementary Picture 10.tif
- Supplementary Figure 1-24/Supplementary Picture 11.tif
- Supplementary Figure 1-24/Supplementary Picture 12.tif
- Supplementary Figure 1-24/Supplementary Picture 13.tif
- Supplementary Figure 1-24/Supplementary Picture 14.tif
- Supplementary Figure 1-24/Supplementary Picture 15.tif
- Supplementary Figure 1-24/Supplementary Picture 16.tif
- Supplementary Figure 1-24/Supplementary Picture 17.tif
- Supplementary Figure 1-24/Supplementary Picture 18.tif
- Supplementary Figure 1-24/Supplementary Picture 19.tif
- Supplementary Figure 1-24/Supplementary Picture 2.tif
- Supplementary Figure 1-24/Supplementary Picture 20.tif
- Supplementary Figure 1-24/Supplementary Picture 21.tif
- Supplementary Figure 1-24/Supplementary Picture 22.tif
- Supplementary Figure 1-24/Supplementary Picture 23.tif
- Supplementary Figure 1-24/Supplementary Picture 24.tif
- Supplementary Figure 1-24/Supplementary Picture 3.tif
- Supplementary Figure 1-24/Supplementary Picture 4.tif
- Supplementary Figure 1-24/Supplementary Picture 5.tif
- Supplementary Figure 1-24/Supplementary Picture 6.tif
- Supplementary Figure 1-24/Supplementary Picture 7.tif
- Supplementary Figure 1-24/Supplementary Picture 8.tif
- Supplementary Figure 1-24/Supplementary Picture 9.tif
- Supporting Table 1.docx
